# Supplementary material for: Isolation, Characterization, Moisturization and Anti-HepG2 Cell Activities of a Novel Polysaccharide from Cyanobacterium aponinum
Source: Molecules. 2024 Sep 25;29(19):4556. doi: 10.3390/molecules29194556 (PMC11478272; doi:10.3390/molecules29194556)
Supplement: Supplementary file 1 [file molecules-29-04556-s001.zip]

Archive with 1 entries (1 files):
- molecules-3144774-supplementary.pdf
